# Supplementary material for: How do interventions to improve the efficiency of acute stroke care affect prehospital times? A systematic review and narrative synthesis
Source: BMC Emerg Med. 2022 Sep 3;22:153. doi: 10.1186/s12873-022-00713-6 (PMC9440533; doi:10.1186/s12873-022-00713-6)
Supplement: Supplementary file 2 — Additional file 2. (Prehospital stroke time ROB table) includes the risk of bias assessments. [file 12873_2022_713_MOESM2_ESM.xlsx]

## Sheet: ROB
Risk of Bias table for How do interventions to improve the efficiency of acute stroke care affect prehospital times? A systematic review and narrative synthesis by McClelland et al
Lead author	ROB tool	Outcome assessed	ROB outcome	ROB2 Domains
				Randomization	Deviation	Missing data	Measurement	Selection
Berglund (16)	ROB2	Call to hospital time	Some concerns	Low	Some concerns	Low	Low	Some concerns
De Luca (17)	ROB2	Call to hospital time	Low	Low	Low	Low	Low	Low
				ROBINSI Signalling questions
				Confounding	Selection	Classification	Deviation	Missing	Measurement	Selection
Frendl (18)	ROBINSI	Call to hospital time	Critical	Critical	Low	Low	Serious	Low	Low	Moderate
Gorchs-Molist (19)	ROBINSI	Call to hospital time	Critical	Critical	Low	Low	Moderate	low	Moderate	Moderate
Kendall (20)	ROBINSI	Call to hospital time	Critical	Critical	Serious	Serious	Critical	NI	Moderate	Moderate
Mohamad (21)	ROBINSI	Call to hospital time	Serious	Moderate	Serious	Low	NI	Low	Moderate	Moderate
Oostema (22)	ROBINSI	Call to hospital time	Serious	Serious	Low	Low	Moderate	Low	Moderate	Serious
Puolakka (24)	ROBINSI	Call to hospital time	Serious	Serious	Serious	Low	Low	Low	Low	Low
Puolakka (23)	ROBINSI	Call to hospital time	Moderate	Low	Low	Low	Low	Low	Moderate	Moderate
Watkins (25)	ROBINSI	Call to hospital time	Moderate	Moderate	Moderate	Low	Low	Low	Low	Low
Wojner-Alexandrov (26)	ROBINSI	Call to hospital time	Critical	Critical	Low	Low	Serious	NI	Moderate	Moderate
